# Supplementary material for: Microbiotyping the Sinonasal Microbiome
Source: Front Cell Infect Microbiol. 2020 Apr 8;10:137. doi: 10.3389/fcimb.2020.00137 (PMC7156599; doi:10.3389/fcimb.2020.00137)
Supplement: Supplementary file 1 [file Data_Sheet_1.ZIP]

Archive with 1 entries (1 files):
- international_microbiotypes_paper.html
